# Supplementary material for: CRP immunodeposition and proteomic analysis in abdominal aortic aneurysm
Source: PLoS One. 2021 Aug 24;16(8):e0245361. doi: 10.1371/journal.pone.0245361 (PMC8384196; doi:10.1371/journal.pone.0245361)
Supplement: S1 Dataset — (XLSX) [file pone.0245361.s013.xlsx]

## Sheet: Sheet1
N: Student's T-test Test statistic High CRP_Low CRP	T: T: Accession	T: T: Description	T: T: Gene Name	C: Student's T-test Significant High CRP_Low CRP	C: Student's T-test significant	N: -Log Student's T-test p-value High CRP_Low CRP	N: Student's T-test q-value High CRP_Low CRP	N: Student's T-test Difference High CRP_Low CRP
2.1848	Q6IA69	Glutamine-dependent NAD(+) synthetase	NADSYN1	+	High CRP_Low CRP	12.4714	0	5.27136
2.02782	P31947	14-3-3 protein sigma	SFN	+	High CRP_Low CRP	12.1829	0	4.84685
1.92817	P46926	Glucosamine-6-phosphate isomerase 1	GNPDA1	+	High CRP_Low CRP	11.8743	0	4.59056
1.91252	P07476	Involucrin	IVL	+	High CRP_Low CRP	13.2292	0	4.4444
1.80315	P26885	Peptidyl-prolyl cis-trans isomerase FKBP2	FKBP2	+	High CRP_Low CRP	11.4093	0	4.27567
1.76826	P36952	Serpin B5	SERPINB5	+	High CRP_Low CRP	11.036	0	4.20683
1.56651	Q9UN86	Ras GTPase-activating protein-binding protein 2	G3BP2	+	High CRP_Low CRP	6.31179	0	4.12877
1.64929	O75154-3	Isoform 3 of Rab11 family-interacting protein 3	RAB11FIP3	+	High CRP_Low CRP	11.3862	0	3.85135
1.65226	Q14031	Collagen alpha-6(IV) chain	COL4A6	+	High CRP_Low CRP	12.6892	0	3.78399
1.46959	P00749	Urokinase-type plasminogen activator	PLAU	+	High CRP_Low CRP	8.41535	0	3.562
1.51366	P25189-2	Isoform L-MPZ of Myelin protein P0	MPZ	+	High CRP_Low CRP	10.1939	0	3.55571
1.50287	Q96FV3-4	Isoform 4 of Tetraspanin-17	TSPAN17	+	High CRP_Low CRP	11.9744	0	3.42906
1.54345	P78386	Keratin, type II cuticular Hb5	KRT85	+	High CRP_Low CRP	15.7386	0	3.3898
1.44363	Q92614	Unconventional myosin-XVIIIa	MYO18A	+	High CRP_Low CRP	10.0393	0	3.37306
1.51955	Q8TBQ9	Protein kish-A	TMEM167A	+	High CRP_Low CRP	14.4583	0	3.37226
1.40188	Q8TD19	Serine/threonine-protein kinase Nek9	NEK9	+	High CRP_Low CRP	8.51988	0	3.35714
1.45733	O60547	GDP-mannose 4,6 dehydratase	GMDS	+	High CRP_Low CRP	11.1679	0	3.34865
1.46554	P46063	ATP-dependent DNA helicase Q1	RECQL	+	High CRP_Low CRP	11.8758	0	3.33665
1.49864	O00462	Beta-mannosidase	MANBA	+	High CRP_Low CRP	14.2711	0	3.32707
1.49959	Q8NDA8	Maestro heat-like repeat-containing protein family member 1	MROH1	+	High CRP_Low CRP	15.2785	0	3.29756
1.34695	Q9NTJ4-4	Isoform 4 of Alpha-mannosidase 2C1	MAN2C1	+	High CRP_Low CRP	7.42106	0	3.2855
1.42662	P54803	Galactocerebrosidase	GALC	+	High CRP_Low CRP	10.8564	0	3.28295
1.36328	O15127	Secretory carrier-associated membrane protein 2	SCAMP2	+	High CRP_Low CRP	8.19901	0	3.27026
1.42834	Q8N2K0-2	Isoform 2 of Lysophosphatidylserine lipase ABHD12	ABHD12	+	High CRP_Low CRP	11.8822	0	3.24029
1.38733	O60443	Gasdermin-E	GSDME	+	High CRP_Low CRP	9.68358	0	3.2402
1.4719	O00469-2	Isoform 2 of Procollagen-lysine,2-oxoglutarate 5-dioxygenase 2	PLOD2	+	High CRP_Low CRP	14.9982	0	3.23887
1.41026	Q9Y2W2	WW domain-binding protein 11	WBP11	+	High CRP_Low CRP	10.9484	0	3.23529
1.46065	Q96EE3-1	Isoform B of Nucleoporin SEH1	SEH1L	+	High CRP_Low CRP	14.246	0	3.23451
1.37311	Q13595	Transformer-2 protein homolog alpha	TRA2A	+	High CRP_Low CRP	9.14778	0	3.23319
1.27568	O95678	Keratin, type II cytoskeletal 75	KRT75	+	High CRP_Low CRP	5.79911	0	3.23268
1.41156	Q9UKK9	ADP-sugar pyrophosphatase	NUDT5	+	High CRP_Low CRP	11.2377	0	3.22517
1.33124	P16949-2	Isoform 2 of Stathmin	STMN1	+	High CRP_Low CRP	7.65263	0	3.21971
1.42859	Q8IY17	Neuropathy target esterase	PNPLA6	+	High CRP_Low CRP	12.4314	0	3.2186
1.31334	P27144	Adenylate kinase 4, mitochondrial	AK4	+	High CRP_Low CRP	7.06403	0	3.21684
1.43823	O43491	Band 4.1-like protein 2	EPB41L2	+	High CRP_Low CRP	13.1565	0	3.21579
1.42298	Q9Y5K8	V-type proton ATPase subunit D	ATP6V1D	+	High CRP_Low CRP	12.2075	0	3.21316
1.31676	P22897	Macrophage mannose receptor 1	MRC1	+	High CRP_Low CRP	7.28312	0	3.20775
1.39711	P49841-2	Isoform 2 of Glycogen synthase kinase-3 beta	GSK3B	+	High CRP_Low CRP	11.2744	0	3.18589
1.3934	Q9P253	Vacuolar protein sorting-associated protein 18 homolog	VPS18	+	High CRP_Low CRP	11.2957	0	3.1753
1.39521	P08637	Low affinity immunoglobulin gamma Fc region receptor III-A	FCGR3A	+	High CRP_Low CRP	11.4964	0	3.17129
1.40873	P42126	Enoyl-CoA delta isomerase 1, mitochondrial	ECI1	+	High CRP_Low CRP	12.6409	0	3.16047
1.38115	Q9UHY1	Nuclear receptor-binding protein	NRBP1	+	High CRP_Low CRP	10.955	0	3.15861
1.31845	Q9GZN8-2	Isoform 2 of UPF0687 protein C20orf27	C20orf27	+	High CRP_Low CRP	7.97789	0	3.1578
1.29561	P29508	Serpin B3	SERPINB3	+	High CRP_Low CRP	7.18675	0	3.15326
1.36943	Q96C90	Protein phosphatase 1 regulatory subunit 14B	PPP1R14B	+	High CRP_Low CRP	10.4433	0	3.15187
1.37562	O14617-5	Isoform 5 of AP-3 complex subunit delta-1	AP3D1	+	High CRP_Low CRP	10.7888	0	3.15176
1.29545	P24928	DNA-directed RNA polymerase II subunit RPB1	POLR2A	+	High CRP_Low CRP	7.20093	0	3.1516
1.39607	P57737-3	Isoform 3 of Coronin-7	CORO7	+	High CRP_Low CRP	12.8411	0	3.12154
1.30145	P49753	Acyl-coenzyme A thioesterase 2, mitochondrial	ACOT2	+	High CRP_Low CRP	7.95353	0	3.1109
1.33412	P25098	Beta-adrenergic receptor kinase 1	GRK2	+	High CRP_Low CRP	9.43345	0	3.10946
1.25587	P61960	Ubiquitin-fold modifier 1	UFM1	+	High CRP_Low CRP	6.35902	0	3.1091
1.27357	P08727	Keratin, type I cytoskeletal 19	KRT19	+	High CRP_Low CRP	6.98686	0	3.10489
1.31708	O95486	Protein transport protein Sec24A	SEC24A	+	High CRP_Low CRP	8.74412	0	3.10276
1.22306	Q15833-3	Isoform 3 of Syntaxin-binding protein 2	STXBP2	+	High CRP_Low CRP	5.5969	0	3.08856
1.34896	P27695	DNA-(apurinic or apyrimidinic site) lyase	APEX1	+	High CRP_Low CRP	10.7384	0	3.08422
1.29888	P01601	Immunoglobulin kappa variable 1D-16	IGKV1D-16	+	High CRP_Low CRP	8.27977	0	3.08134
1.28714	P07738	Bisphosphoglycerate mutase	BPGM	+	High CRP_Low CRP	7.85955	0	3.07666
1.37386	P13674	Prolyl 4-hydroxylase subunit alpha-1	P4HA1	+	High CRP_Low CRP	12.6084	0	3.07411
1.2566	Q8IUR0	Trafficking protein particle complex subunit 5	TRAPPC5	+	High CRP_Low CRP	6.80705	0	3.06984
1.35935	O96000	NADH dehydrogenase [ubiquinone] 1 beta subcomplex subunit 10	NDUFB10	+	High CRP_Low CRP	11.7532	0	3.06884
1.27422	Q9UIB8	SLAM family member 5	CD84	+	High CRP_Low CRP	7.62681	0	3.0563
1.30855	Q8IXM2-3	Isoform 3 of Chromatin complexes subunit BAP18	BAP18	+	High CRP_Low CRP	9.15472	0	3.05531
1.33505	Q15349-2	Isoform 2 of Ribosomal protein S6 kinase alpha-2	RPS6KA2	+	High CRP_Low CRP	10.6024	0	3.05395
1.27031	Q9Y4E8	Ubiquitin carboxyl-terminal hydrolase 15	USP15	+	High CRP_Low CRP	7.60239	0	3.04683
1.36219	P09486	SPARC	SPARC	+	High CRP_Low CRP	13.0986	0	3.02873
1.23692	Q9Y639	Neuroplastin	NPTN	+	High CRP_Low CRP	6.67315	0	3.02272
1.23612	Q9H3P2	Negative elongation factor A	NELFA	+	High CRP_Low CRP	6.6647	0	3.02107
1.33105	Q9UBB4	Ataxin-10	ATXN10	+	High CRP_Low CRP	11.2984	0	3.01431
1.2654	Q9NPQ8-3	Isoform 3 of Synembryn-A	RIC8A	+	High CRP_Low CRP	8.00849	0	3.00482
1.26839	Q13459	Unconventional myosin-IXb	MYO9B	+	High CRP_Low CRP	8.20074	0	3.00086
1.2256	Q13043	Serine/threonine-protein kinase 4	STK4	+	High CRP_Low CRP	6.56848	0	2.99799
1.31177	Q9UHD9	Ubiquilin-2	UBQLN2	+	High CRP_Low CRP	10.7322	0	2.98766
1.1247	P09622	Dihydrolipoyl dehydrogenase, mitochondrial	DLD	+	High CRP_Low CRP	4.0738	0.000152672	2.97887
1.33354	P30419	Glycylpeptide N-tetradecanoyltransferase 1	NMT1	+	High CRP_Low CRP	12.6868	0	2.97097
1.25088	Q9H9C1	Spermatogenesis-defective protein 39 homolog	VIPAS39	+	High CRP_Low CRP	7.9886	0	2.96525
1.27409	P18754-2	Isoform 2 of Regulator of chromosome condensation	RCC1	+	High CRP_Low CRP	9.36867	0	2.95084
1.15858	P20160	Azurocidin	AZU1	+	High CRP_Low CRP	5.05736	3.22581e-05	2.94686
1.22598	P20742	Pregnancy zone protein	PZP	+	High CRP_Low CRP	7.34642	0	2.93784
1.19539	Q9NYL2-2	Isoform 2 of Mitogen-activated protein kinase kinase kinase 20	MAP3K20	+	High CRP_Low CRP	6.23026	3.44828e-05	2.93731
1.17549	A0A0B4J2D9	Immunoglobulin kappa variable 1D-13	IGKV1D-13	+	High CRP_Low CRP	5.63478	3.30579e-05	2.93442
1.29211	Q9Y2D5-4	Isoform 3 of A-kinase anchor protein 2	AKAP2	+	High CRP_Low CRP	11.0074	0	2.92586
1.18104	P10314	HLA class I histocompatibility antigen, A-32 alpha chain	HLA-A	+	High CRP_Low CRP	5.91388	3.33333e-05	2.92336
1.21268	O94886	CSC1-like protein 1	TMEM63A	+	High CRP_Low CRP	7.05755	0	2.9205
1.28999	P56192	Methionine--tRNA ligase, cytoplasmic	MARS	+	High CRP_Low CRP	11.0098	0	2.92035
1.15017	P02686	Myelin basic protein	MBP	+	High CRP_Low CRP	5.08725	0.000128	2.91608
1.19906	Q96DV4	39S ribosomal protein L38, mitochondrial	MRPL38	+	High CRP_Low CRP	6.62753	3.47826e-05	2.91413
1.2798	Q9NRX4	14 kDa phosphohistidine phosphatase	PHPT1	+	High CRP_Low CRP	10.5185	0	2.91368
1.26072	Q4G0X4	BTB/POZ domain-containing protein KCTD21	KCTD21	+	High CRP_Low CRP	9.43514	0	2.91181
1.14642	P42285	Exosome RNA helicase MTR4	MTREX	+	High CRP_Low CRP	5.10394	0.000126984	2.90204
1.20277	Q16719	Kynureninase	KYNU	+	High CRP_Low CRP	7.06413	3.53982e-05	2.89132
1.23264	P27482	Calmodulin-like protein 3	CALML3	+	High CRP_Low CRP	8.52982	0	2.8826
1.12807	Q9BY50	Signal peptidase complex catalytic subunit SEC11C	SEC11C	+	High CRP_Low CRP	4.81933	0.000155039	2.87795
1.18908	Q9H488	GDP-fucose protein O-fucosyltransferase 1	POFUT1	+	High CRP_Low CRP	6.82482	3.38983e-05	2.86938
1.12294	O95407	Tumor necrosis factor receptor superfamily member 6B	TNFRSF6B	+	High CRP_Low CRP	4.76262	0.000151515	2.86855
1.18565	Q9UPN3	Microtubule-actin cross-linking factor 1, isoforms 1/2/3/5	MACF1	+	High CRP_Low CRP	6.72995	3.36134e-05	2.86661
1.2476	Q92556	Engulfment and cell motility protein 1	ELMO1	+	High CRP_Low CRP	10.0749	0	2.84841
1.16662	P11597	Cholesteryl ester transfer protein	CETP	+	High CRP_Low CRP	6.28424	3.25203e-05	2.84637
1.24283	P05156	Complement factor I	CFI	+	High CRP_Low CRP	10.04	0	2.83746
1.194	A0A0B4J2D5	Glutamine amidotransferase-like class 1 domain-containing protein 3B, mitochondrial	GATD3B	+	High CRP_Low CRP	7.70822	3.4188e-05	2.82338
1.17198	P16278	Beta-galactosidase	GLB1	+	High CRP_Low CRP	6.77655	3.27869e-05	2.8233
1.11091	Q0JRZ9	F-BAR domain only protein 2	FCHO2	+	High CRP_Low CRP	4.85359	0.000176471	2.81817
1.19966	Q99969	Retinoic acid receptor responder protein 2	RARRES2	+	High CRP_Low CRP	8.06943	3.50877e-05	2.81777
1.20339	Q9Y279	V-set and immunoglobulin domain-containing protein 4	VSIG4	+	High CRP_Low CRP	8.60949	3.57143e-05	2.79882
1.14396	P01877	Immunoglobulin heavy constant alpha 2	IGHA2	+	High CRP_Low CRP	6.52799	0.000125984	2.76033
1.12639	P62995	Transformer-2 protein homolog beta	TRA2B	+	High CRP_Low CRP	5.95657	0.000153846	2.75411
1.07522	P53634	Dipeptidyl peptidase 1	CTSC	+	High CRP_Low CRP	4.51571	0.000347826	2.74484
1.12983	Q14644	Ras GTPase-activating protein 3	RASA3	+	High CRP_Low CRP	6.98511	0.00015625	2.68814
1.1159	P29279	CCN family member 2	CCN2	+	High CRP_Low CRP	6.54356	0.000177778	2.67797
1.0991	Q8TDZ2-4	Isoform 4 of [F-actin]-monooxygenase MICAL1	MICAL1	+	High CRP_Low CRP	6.03562	0.000233577	2.66669
1.12281	O60240	Perilipin-1	PLIN1	+	High CRP_Low CRP	7.55853	0.000150376	2.63456
0.983007	P21695	Glycerol-3-phosphate dehydrogenase [NAD(+)], cytoplasmic	GPD1	+	High CRP_Low CRP	3.8407	0.00167123	2.53232
0.984082	Q03692	Collagen alpha-1(X) chain	COL10A1	+	High CRP_Low CRP	3.89385	0.00168276	2.52849
1.11855	O94855-2	Isoform 2 of Protein transport protein Sec24D	SEC24D	+	High CRP_Low CRP	11.5732	0.000149254	2.47345
0.950295	P38571	Lysosomal acid lipase/cholesteryl ester hydrolase	LIPA	+	High CRP_Low CRP	3.62167	0.00256	2.45473
0.874255	P02675	Fibrinogen beta chain	FGB	+	High CRP_Low CRP	2.34506	0.00626829	2.43917
1.0127	P41240	Tyrosine-protein kinase CSK	CSK	+	High CRP_Low CRP	5.89319	0.000957746	2.42594
1.04167	P40197	Platelet glycoprotein V	GP5	+	High CRP_Low CRP	7.76886	0.000604317	2.4045
0.968823	P56377	AP-1 complex subunit sigma-2	AP1S2	+	High CRP_Low CRP	4.83392	0.00195973	2.37785
0.92421	P23381	Tryptophan--tRNA ligase, cytoplasmic	WARS	+	High CRP_Low CRP	3.75807	0.00342105	2.35066
0.9761	Q3KQV9	UDP-N-acetylhexosamine pyrophosphorylase-like protein 1	UAP1L1	+	High CRP_Low CRP	5.67517	0.00182313	2.33556
0.91069	O14786	Neuropilin-1	NRP1	+	High CRP_Low CRP	3.80911	0.00415484	2.30102
1.03107	P04181	Ornithine aminotransferase, mitochondrial	OAT	+	High CRP_Low CRP	10.3813	0.000685714	2.28946
0.91911	P02689	Myelin P2 protein	PMP2	+	High CRP_Low CRP	4.1799	0.00373856	2.28718
0.849449	P0DJI8	Serum amyloid A-1 protein	SAA1	+	High CRP_Low CRP	2.99442	0.00905882	2.21072
0.914163	P30481	HLA class I histocompatibility antigen, B-44 alpha chain	HLA-B	+	High CRP_Low CRP	5.26759	0.00387013	2.18503
0.891857	P49189-3	Isoform 3 of 4-trimethylaminobutyraldehyde dehydrogenase	ALDH9A1	+	High CRP_Low CRP	4.42224	0.00535849	2.18195
0.933944	Q9NPA0	ER membrane protein complex subunit 7	EMC7	+	High CRP_Low CRP	6.65635	0.00301987	2.16543
0.852632	P00450	Ceruloplasmin	CP	+	High CRP_Low CRP	3.52911	0.00871006	2.14881
0.910637	O75351	Vacuolar protein sorting-associated protein 4B	VPS4B	+	High CRP_Low CRP	6.10221	0.00412821	2.12824
0.870781	Q13951-2	Isoform 2 of Core-binding factor subunit beta	CBFB	+	High CRP_Low CRP	4.78264	0.00666667	2.09266
0.910261	O15075	Serine/threonine-protein kinase DCLK1	DCLK1	+	High CRP_Low CRP	7.31634	0.00415287	2.07644
0.862418	Q96HJ9-2	Isoform 2 of Protein FMC1 homolog	FMC1	+	High CRP_Low CRP	4.67684	0.00780838	2.07579
0.885173	Q13835	Plakophilin-1	PKP1	+	High CRP_Low CRP	5.80926	0.00585	2.07309
0.881239	P11678	Eosinophil peroxidase	EPX	+	High CRP_Low CRP	5.88273	0.00603727	2.0587
0.858125	Q9NZC2	Triggering receptor expressed on myeloid cells 2	TREM2	+	High CRP_Low CRP	5.22473	0.00814286	2.02924
0.878028	Q5R3I4	Tetratricopeptide repeat protein 38	TTC38	+	High CRP_Low CRP	8.12398	0.00619753	1.96869
0.847781	Q8WWM9	Cytoglobin	CYGB	+	High CRP_Low CRP	6.75793	0.00919298	1.9336
-0.902158	Q13576	Ras GTPase-activating-like protein IQGAP2	IQGAP2	+	High CRP_Low CRP	7.65802	0.00460759	-2.04388
-0.874512	Q9Y2J2	Band 4.1-like protein 3	EPB41L3	+	High CRP_Low CRP	5.60063	0.00630675	-2.05441
-0.869616	P13686	Tartrate-resistant acid phosphatase type 5	ACP5	+	High CRP_Low CRP	5.16745	0.00689157	-2.06481
-0.989684	Q93050-3	Isoform 3 of V-type proton ATPase 116 kDa subunit a isoform 1	ATP6V0A1	+	High CRP_Low CRP	7.77113	0.00147222	-2.26697
-1.0296	P09467	Fructose-1,6-bisphosphatase 1	FBP1	+	High CRP_Low CRP	6.51225	0.000737589	-2.43505
-0.972251	Q14019	Coactosin-like protein	COTL1	+	High CRP_Low CRP	4.32301	0.00194595	-2.43803
-1.00487	Q9BRP8	Partner of Y14 and mago	PYM1	+	High CRP_Low CRP	3.59928	0.00109091	-2.64368
-1.24097	Q96LD4	E3 ubiquitin-protein ligase TRIM47	TRIM47	+	High CRP_Low CRP	7.57752	0	-2.96453
-1.37462	A0A0B4J1U7	Immunoglobulin heavy variable 6-1	IGHV6-1	+	High CRP_Low CRP	8.2837	0	-3.29653
-1.34245	P55899	IgG receptor FcRn large subunit p51	FCGRT	+	High CRP_Low CRP	7.14601	0	-3.29688
-1.38579	Q9UBV2	Protein sel-1 homolog 1	SEL1L	+	High CRP_Low CRP	7.2568	0	-3.41752
-1.37519	P42357	Histidine ammonia-lyase	HAL	+	High CRP_Low CRP	5.02358	0	-3.69169
-1.6133	Q13214	Semaphorin-3B	SEMA3B	+	High CRP_Low CRP	11.4112	0	-3.75205
-1.59953	Q9UM47	Neurogenic locus notch homolog protein 3	NOTCH3	+	High CRP_Low CRP	10.5965	0	-3.7666
-1.71465	Q8WVM8	Sec1 family domain-containing protein 1	SCFD1	+	High CRP_Low CRP	12.7167	0	-3.94692
-1.6143	P11171	Protein 4.1	EPB41	+	High CRP_Low CRP	8.70366	0	-3.96606
-1.80204	P15259	Phosphoglycerate mutase 2	PGAM2	+	High CRP_Low CRP	15.096	0	-4.05203
-1.80481	Q12882	Dihydropyrimidine dehydrogenase [NADP(+)]	DPYD	+	High CRP_Low CRP	14.7718	0	-4.07419
-1.81402	Q9Y5M8	Signal recognition particle receptor subunit beta	SRPRB	+	High CRP_Low CRP	15.0933	0	-4.08246
-1.86359	Q0VD83	Apolipoprotein B receptor	APOBR	+	High CRP_Low CRP	15.881	0	-4.17156
-1.93156	Q5T1M5	FK506-binding protein 15	FKBP15	+	High CRP_Low CRP	18.6661	0	-4.22855
-1.95022	Q16666	Gamma-interferon-inducible protein 16	IFI16	+	High CRP_Low CRP	19.3609	0	-4.24962
-1.84532	P07602-3	Isoform Sap-mu-9 of Prosaposin	PSAP	+	High CRP_Low CRP	13.1652	0	-4.26798
-1.95754	P49959-3	Isoform 3 of Double-strand break repair protein MRE11	MRE11	+	High CRP_Low CRP	19.2449	0	-4.27088
-1.92752	Q9UGM5	Fetuin-B	FETUB	+	High CRP_Low CRP	17.0611	0	-4.27967
-1.94164	Q13546	Receptor-interacting serine/threonine-protein kinase 1	RIPK1	+	High CRP_Low CRP	17.5304	0	-4.29523
-1.92006	Q13790	Apolipoprotein F	APOF	+	High CRP_Low CRP	16.1823	0	-4.29947
-1.96193	P0CG29	Glutathione S-transferase theta-2	GSTT2	+	High CRP_Low CRP	18.6941	0	-4.30042
-2.01379	Q96C23	Aldose 1-epimerase	GALM	+	High CRP_Low CRP	21.0048	0	-4.34805
-2.01877	Q9P2K5	Myelin expression factor 2	MYEF2	+	High CRP_Low CRP	20.9406	0	-4.36156
-1.99808	Q8IZ52	Chondroitin sulfate synthase 2	CHPF	+	High CRP_Low CRP	18.7915	0	-4.38383
-2.03657	Q5VYK3	Proteasome adapter and scaffold protein ECM29	ECPAS	+	High CRP_Low CRP	21.1307	0	-4.3974
-2.04117	Q9UPY6	Wiskott-Aldrich syndrome protein family member 3	WASF3	+	High CRP_Low CRP	21.3181	0	-4.40257
-1.92331	Q9H492-2	Isoform 2 of Microtubule-associated proteins 1A/1B light chain 3A	MAP1LC3A	+	High CRP_Low CRP	7.85147	0	-5.0896
